# Supplementary material for: Two-stage scheduling optimization model for taxiways on the basis of time slot derivation
Source: PLoS One. 2026 Mar 20;21(3):e0345176. doi: 10.1371/journal.pone.0345176 (PMC13004527; doi:10.1371/journal.pone.0345176)
Supplement: S1 Data — (ZIP) [file pone.0345176.s001.zip]

Archive with 3 entries (3 files):
- data.xlsx
- figure data.xlsx
- graph.xlsx
