# Supplementary material for: Two-stage scheduling optimization model for taxiways on the basis of time slot derivation
Source: PLoS One. 2026 Mar 20;21(3):e0345176. doi: 10.1371/journal.pone.0345176 (PMC13004527; doi:10.1371/journal.pone.0345176)
Supplement: S1 Data — (ZIP) [file pone.0345176.s001.zip › data.xlsx]

## Sheet: Sheet2
Serial Number	Flight number	Land\Depature	starting point	finish point
1	A1	L	24	19
2	A2	D	15	73
3	A3	D	19	73
4	A4	L	24	34
5	A5	D	23	73
6	A6	D	40	73
7	A7	D	49	73
8	A8	L	24	23
9	A9	D	53	73
10	A10	L	54	40
11	A11	D	57	73
12	A12	D	64	73
13	A13	L	54	60
14	A14	D	68	73
15	A15	L	54	44
16	A16	D	34	73
17	A17	D	72	73
18	A18	D	77	73
19	A19	L	24	15
20	A20	L	54	53
21	A21	D	81	73
22	A22	D	23	73
23	A23	D	64	73
24	A24	L	24	68
25	A25	D	40	73
26	A26	D	53	73
27	A27	D	77	73
28	A28	L	54	19
29	A29	D	19	73
30	A30	D	49	73
31	A31	D	72	73
32	A32	L	24	81
33	A33	D	15	73
34	A34	D	57	73
35	A35	L	54	34
36	A36	D	34	73
37	A37	D	68	73
38	A38	D	81	73
39	A39	L	24	40
40	A40	D	23	73
41	A41	D	53	73
42	A42	L	54	64
43	A43	D	64	73
44	A44	D	77	73
45	A45	D	19	73
46	A46	L	24	49
47	A47	D	40	73
48	A48	D	72	73
49	A49	L	54	15
50	A50	D	15	73
51	A51	D	57	73
52	A52	D	81	73
53	A53	L	24	53
54	A54	D	23	73
55	A55	D	49	73
56	A56	L	54	68
57	A57	D	34	73
58	A58	D	68	73
59	A59	D	77	73
60	A60	L	24	64
61	A61	D	19	73
62	A62	D	53	73
63	A63	L	54	23
64	A64	D	40	73
65	A65	D	64	73
66	A66	D	81	73
67	A67	L	24	72
68	A68	D	15	73
69	A69	D	57	73
70	A70	L	54	49
71	A71	D	23	73
72	A72	D	49	73
73	A73	D	72	73
74	A74	L	24	77
75	A75	D	34	73
76	A76	D	68	73
77	A77	L	54	53
