# Supplementary material for: Two-stage scheduling optimization model for taxiways on the basis of time slot derivation
Source: PLoS One. 2026 Mar 20;21(3):e0345176. doi: 10.1371/journal.pone.0345176 (PMC13004527; doi:10.1371/journal.pone.0345176)
Supplement: S1 Data — (ZIP) [file pone.0345176.s001.zip › figure data.xlsx]

## Sheet: fig4
Number of experiments	Taxiing time/min	Dwell time at stops	Number of conflicts
1	452.391	158	25
2	449.918	158	28
3	447.861	93	31
4	449.334	45	32
5	449.084	45	28
6	452.489	45	30
7	460.257	45	31
8	454.81	36	28
9	452.03	17	26
10	455.722	17	30

## Sheet: fig5
	Conflict control costs	No control costs	Number of controlled conflicts	Number of uncontrolled conflicts
1	8408.33	9782.3	28	46
2	8369.81	9862.14	24	37
3	8198.41	9807.83	27	45
4	8175.94	9442.68	31	39
5	8163.44	9465.05	31	41
6	8228.72	10089.7	29	48
7	8370.54	9441.84	32	37
8	8259.89	9406.37	31	36
9	8197.06	9613.97	29	41
10	8271.51	9834.98	30	47

## Sheet: fig6
Number of experiments	No control	Conflict control
1	135717	131850
2	134975	138581
3	134358	135215
4	134800	133579
5	134725	132752
6	135747	138962
7	138077	134765
8	136443	134884
9	135609	135491
10	136717	135574

## Sheet: fig7
Taxiing aircraft index	Conflict control	FCFS control
1	0	0
2	211.8	0
3	257	0
4	0	0
5	0	180
6	164.8	0
7	0	0
8	23.4	0
9	0	0
10	0	77.8
11	0	0
12	23.6	0
13	0	0
14	0	0
15	0	0
16	0	77.8
17	0	0
18	77.8	0
19	0	0
20	0	0
21	0	0
22	0	371.4
23	0	0
24	218.2	0
25	234.4	0
26	0	0
27	0	0
28	0	187.2
29	560.2	0
30	0	0
31	0	0
32	272.6	0
33	0	468.8
34	0	0
35	120.2	0
36	0	77.8
37	108	0
38	0	100
39	0	0
40	0	0
41	0	0
42	0	0
43	0	0
44	90	0
45	0	238
46	38.2	0
47	0	69.6
48	0	0
49	257	0
50	0	242.2
51	0	0
52	0	0
53	38.2	0
54	0	118.2
55	0	0
56	0	80
57	0	0
58	98	0
59	0	70
60	238.2	0
61	0	0
62	0	0
63	91.3	0
64	69.6	0
65	0	0
66	0	0
67	0	0
68	0	233.6
69	0	0
70	0	0
71	0	0
72	0	0
73	0	0
74	234.4	0
75	0	232.2
76	0	0
77	0	0
